# Supplementary material for: Addendum: Genome-wide association study of depression phenotypes in UK Biobank identifies variants in excitatory synaptic pathways
Source: Nat Commun. 2018 Aug 30;9:3578. doi: 10.1038/s41467-018-05310-5 (PMC6117285; doi:10.1038/s41467-018-05310-5)
Supplement: Supplementary file 2 — SupplementaryData6 [file 41467_2018_5310_MOESM2_ESM.xlsx]

## Sheet: Sheet1
Supplementary Data 6. Genome-wide significant gene-based hits (P < 2.77 x 10-6) in the MAGMA gene-based analysis for broad depression. NSNPS is the number of SNPs in the gene; NiSNPs is the number of independent SNPs in the gene.
Gene	Chr	Start	Stop	NSNPs	NiSNPs	P	Function / associated phenotype
NRD1	1	52254864	52344609	152	23	4.8999e-07	differentiating neuroblastoma
SGIP1	1	66999066	67210768	717	26	1.4718e-10	Menopause (age at onset),Fibrinogen
TCTEX1D1	1	67217978	67244730	78	11	2.276e-09	Tctex1 domain containing 1
NEGR1	1	71868625	72748533	1758	85	4.2848e-08	Parkinson disease,Mental Competency,Menarche (age at onset)
POGZ	1	151375200	151445753	95	7	6.0621e-07	Intellectual disability-microcephaly-strabismus-behavioral abnormalities syndrome
ASTN1	1	176826441	177134024	702	59	1.8996e-06	Abnormality of brain morphology
ERBB4	2	212240442	213403879	4076	198	7.9319e-11	Brain Stem Glioma
ZNF445	3	44481262	44519162	56	12	1.0446e-06	zinc finger protein 445
ZKSCAN7	3	44596667	44624975	62	7	6.4974e-07	zinc finger with KRAB and SCAN domains 7
ZNF660	3	44626456	44641186	10	4	3.6262e-07	ClinVar: phenotype not specified
ZNF197	3	44666511	44689963	33	6	1.5424e-07	zinc finger protein 197
RSRC1	3	157823690	158262624	1233	22	2.286e-06	Neuroblastoma
VWA5B2	3	183948317	183960117	23	5	2.1516e-06	Increased vaccinia virus (VACV) infection Mildly decreased CFP-tsO45G cell surface transport
ECE2	3	183967445	184010819	86	15	1.2383e-06	Major depressive disorder, Menarche (age at onset)
MEF2C	5	88014058	88199922	325	30	2.1235e-06	mental retardation, arrhythmogenic right ventricular dysplasia,rett syndrome, cardiomyopathy
TENM2	5	166406083	167691162	2915	235	7.5179e-08	Menarche (age at onset),Night sleep phenotypes,Cognitive decline rate in late mild cognitive impairment
BTN3A2	6	26365387	26378548	96	9	9.3417e-08	Schizophrenia
HIST1H2BL	6	27775257	27775709	2	1	4.8448e-09	histone cluster 1 H2B family member l
HIST1H2BN	6	27805544	27821533	24	5	7.9953e-12	histone cluster 1 H2B family member n
HIST1H2AL	6	27833107	27833576	2	1	1.7729e-08	histone cluster 1 H2A family member l
HIST1H1B	6	27834570	27835359	4	2	8.3642e-10	Lupus Erythematosus, Systemic
HIST1H3I	6	27839623	27840099	1	1	1.0705e-07	histone cluster 1, H3i
HIST1H4L	6	27840926	27841289	1	1	1.0792e-10	histone cluster 1 H4 family member l
HIST1H3J	6	27858093	27858570	1	1	7.6033e-11	histone cluster 1 H3 family member j
HIST1H2BO	6	27861203	27926100	112	23	3.14e-08	histone cluster 1, H2bo
OR2B2	6	27878963	27880174	4	2	1.933e-09	olfactory receptor family 2 subfamily B member 2
ZNF165	6	28048482	28057341	25	5	4.5932e-09	zinc finger protein 165
ZSCAN16	6	28092334	28097864	11	3	2.1069e-09	A colorectal cancer sample
ZKSCAN8	6	28109688	28127250	41	7	2.7813e-10	zinc finger with KRAB and SCAN domains 8
ZSCAN9	6	28193029	28201265	22	7	8.5612e-10	zinc finger and SCAN domain containing 9
ZKSCAN4	6	28212404	28227030	29	8	2.6912e-10	Respiratory Function Tests, Schizophrenia & Colorectal Neoplasms in rat
NKAPL	6	28227075	28228736	6	3	4.4034e-07	NFKB activating protein-like.
ZSCAN26	6	28234788	28246001	17	4	2.3773e-08	zinc finger and SCAN domain containing 26
PGBD1	6	28249314	28270326	51	10	2.0659e-09	Annotated by HGMD but no phenotype description is publicly available
ZSCAN31	6	28292514	28321972	75	13	5.4832e-07	zinc finger and SCAN domain containing 31
ZSCAN12	6	28346598	28367544	57	9	1.8292e-07	zinc finger and SCAN domain containing 12
TRIM31	6	30070674	30080867	62	17	3.4333e-12	Type 1 diabetes and autoimmune thyroid diseases, Psoriasis
TRIM26	6	30152232	30181271	77	15	1.1785e-06	Schizophrenia
PSORS1C1	6	31082608	31107869	160	23	1.3145e-06	Night sleep phenotypes
HLA-C	6	31236526	31239913	58	10	2.3052e-08	AIDS progression, psoriatic arthritis, Behcet syndrome, diabetes mellitus type 1, endometriosis, HIV-1 control, leprosy, lupus, multiple sclerosis, periodontitis, protein quantitative trait loci, psoriasis, vitilig
BAG6	6	31606805	31620953	38	12	6.9841e-07	Schizophrenia
KCNQ5	6	73331571	73908574	1437	108	1.6403e-11	Refractive error, Periodontitis
TMEM106B	7	12250848	12276890	162	8	8.4783e-11	Alzheimer's disease, Response to amphetamines
GRM8	7	126078652	126892428	2057	59	1.5121e-07	Depression--quantitative trait
PAX5	9	36833272	37034476	725	71	4.2384e-07	Intelligence
CTNNA3	10	67672276	69455949	6142	192	2.2617e-06	Night sleep phenotypes, Parkinson disease, Schizophrenia
SORCS3	10	106400859	107024993	1766	46	8.5317e-10	Diabetic kidney disease,Metabolism
CCS	11	66360630	66373490	12	5	1.0915e-08	Bipolar disorder
RBM14-RBM4	11	66384053	66413944	22	7	5.5029e-07	RBM14-RBM4 readthrough
RBM4	11	66406088	66435856	24	9	4.2576e-08	RNA binding motif protein 4
RBM4B	11	66432469	66445348	13	6	1.0281e-07	RNA binding motif protein 4B
SPTBN2	11	66449967	66496716	41	17	7.1853e-08	Bipolar disorder
GRM5	11	88237256	88796846	1660	46	6.6647e-10	depression, OCD, epilepsy, smoking, Alzheimer’s disease, autism, schizophrenia,Attention deficit hyperactivity disorder
TYR	11	88911040	89028927	303	18	9.7973e-07	eye colour, freckles, full-length deletion of the tyrosinase gene, melanoma, melanosis, ocular albinism, skin pigmentation, skin sensitivity to sun, tanning, temperature-sensitive enzymatic activity, vitiligo
DRD2	11	113280317	113346413	172	25	6.8071e-09	Schizophernia ,cocaine response - Toxicity/ADR
UBE4A	11	118230296	118269926	64	12	1.6752e-07	ClinVar: phenotype not specified
ATP5L	11	118272104	118280562	15	5	2.388e-06	ATP synthase, H+ transporting, mitochondrial Fo complex subunit G
ANKS1B	12	99128569	100378512	3002	181	2.6347e-06	short term memory, myocardial infarction, response to antipsychotic treatment, sleep,
CABP1	12	121078422	121105129	84	17	6.5885e-08	C-reactive protein levels or triglyceride levels (pleiotropy)
B3GALTL	13	31774112	31906413	291	21	1.0842e-10	Peters plus syndrome
LRFN5	14	42076764	42373752	947	40	6.2038e-07	Asthma, Insulin
YLPM1	14	75230025	75304013	123	10	3.0707e-07	YLP motif containing 1
TRAF3	14	103243816	103377837	270	21	1.5631e-06	herpes simplex encephalitis 3, herpes simplex encephalitis , encephalitis,herpes simplex,splenic marginal zone lymphoma
TRMT61A	14	103995509	104003410	21	5	1.4931e-06	tRNA methyltransferase 61A
KLC1	14	104095525	104167888	159	19	2.2034e-06	Schizophrenia
SLCO3A1	15	92396938	92715665	1070	83	9.4451e-07	Dementia and core Alzheimer's disease neuropathologic changes
RBFOX1	16	5289469	7763342	13744	629	8.4151e-07	RNA binding protein, fox-1 homolog (C. elegans) 1.
SNX29	16	12070602	12668146	2566	125	5.7541e-08	Non-Functional Pancreatic Neuroendocrine Tumor
SHISA9	16	12995477	13334273	1400	102	1.5058e-07	Diabetes Mellitus, Type 2
METTL9	16	21608543	21668792	72	17	2.4019e-09	Inflammatory Bowel Disease 1, methyltransferase activity
GNAO1	16	56225251	56391356	433	50	6.0449e-07	epileptic encephalopathy
CELF4	18	34823003	35146000	841	97	1.1598e-06	Neuroticism
TCF4	18	52889562	53303252	653	55	5.4921e-08	Autism spectrum disorder, attention deficit-hyperactivity disorder, bipolar disorder, major depressive disorder, and schizophrenia (combined)
