# Supplementary material for: Addendum: Genome-wide association study of depression phenotypes in UK Biobank identifies variants in excitatory synaptic pathways
Source: Nat Commun. 2018 Aug 30;9:3578. doi: 10.1038/s41467-018-05310-5 (PMC6117285; doi:10.1038/s41467-018-05310-5)
Supplement: Supplementary file 4 — SupplementaryData9 [file 41467_2018_5310_MOESM4_ESM.xlsx]

## Sheet: Sheet1
Supplementary Data 9. Genome-wide significant region-based hits (P < 5.99 x 10-6) in the MAGMA region-based analysis for broad depression. NSNPS is the number of SNPs in the gene; NiSNPs is the number of independent SNPs in the gene. RegNum is the region number by clustering nearby significant blocks by at less than 100K bp distance together as a region.
RegNum	Chr	Start	Stop	NSNPS	NiSNPs	P	Reported by Gene-Based	Gene in the region	Function / associated phenotype
1	1	37084522	37320775	544	30	7.6515e-09	No	GRIK3	Schizophrenia, personality traits, Neuroticism, abnormal CNS synaptic transmission in rat
2	1	66775011	67359195	1685	74	6.3182e-15	Yes	SGIP1, TCTEX1D1	Menopause (age at onset), Fibrinogen, Tctex1 domain containing 1
3	1	70992015	74325467	7536	173	3.2325e-20	Yes	NEGR1	Major depression, Parkinson disease, Mental Competency, Menarche (age at onset)
4	1	97955273	98725352	1651	68	3.9897e-07	No	DPYD	Schizophrenia
5	1	176442000	177651338	2687	121	3.1272e-07	Yes	ASTN1	Abnormality of brain morphology
6	1	189905254	191868313	5433	120	1.3019e-06	No	BRINP3	BMP/retinoic acid inducible neural specific 3
7	2	15106804	15470154	981	64	5.2546e-07	No	NBAS	Disease Progression
8	2	50820339	52490535	5170	190	6.883e-07	No	NRXN1	Schizophrenia, Autistic Disorder
9	2	57429923	59259119	4839	148	1.0476e-09	No	VRK2, FANCL	Fanconi Anemia
10	2	60292902	64700825	9636	270	2.668e-07	No	BCL11A, PAPOLG, REL,PUS10, PEX13, KIAA1841, C2orf74, AHSA2, USP34, XPO1, FAM161A, CCT4, COMMD1, B3GNT2, TMEM17, EHBP1, OTX1, WDPCP, MDH1, UGP2, VPS54, PELI1, LGALSL	Bipolar disorder, Intellectual disability
11	2	103764344	104714131	2064	73	9.1648e-11	No	TMEM182	Cystatins
12	2	124733246	125160773	1420	68	9.943e-07	No	CNTNAP5	Posterior cortical atrophy and Alzheimer's disease, Schizophrenia, Respiratory Function Tests
13	2	160325182	161768312	4094	110	1.1404e-06	No	BAZ2B, MARCH7, CD302, LY75, PLA2R1, ITGB6, RBMS1	Night sleep phenotypes, Substance-Related Disorders in rat
14	2	212379238	212779825	1381	83	8.055e-09	Yes	ERBB4	Brain Stem Glioma
15	3	43803575	45130132	2497	99	5.0337e-08	Yes	ZNF445, ZKSCAN7, ZNF660, ZNF197,KIF15	zinc finger protein 445, zinc finger with KRAB and SCAN domains 7, ClinVar: phenotype not specified, zinc finger protein 197, kinesin family member 15
16	3	52217088	53541364	2572	63	5.0229e-06	No	POC1A, ALAS1, TLR9, TWF2, PPM1M, WDR82, GLYCTK, DNAH1, BAP1, PHF7, SEMA3G, TNNC1, NISCH, STAB1, NT5DC2, SMIM4, PBRM1, GNL3, GLT8D1, SPCS1, NEK4, ITIH1, ITIH3, ITIH4, MUSTN1, TMEM110, SFMBT1, RFT1, PRKCD, TKT, DCP1A, CACNA1D	Bipolar disorder, Schizophrenia
17	3	117347510	117999221	1879	59	4.5523e-09	No
18	3	157312876	158766152	3965	86	2.7641e-06	Yes	RSRC1	Neuroblastoma
19	5	61090075	62535661	3121	99	4.1903e-06	No	KIF2A, DIMT1, IPO11, LRRC70	Alcohol and nictotine co-dependence
20	5	87097864	88889955	2961	110	3.5694e-09	Yes	MEF2C	Mental Retardation, Alzheimer's disease (late onset)
21	5	90484131	92634527	4357	206	4.3987e-06	No	ARRDC3	alcoholism, smoking, and triglycerides
22	5	163805381	164950941	3013	96	1.1983e-08	No
23	5	165886820	166290574	1120	71	4.4724e-06	Yes	TENM2	Menarche (age at onset), Night sleep phenotypes, Cognitive decline rate in late mild cognitive impairment
24	5	167402174	167650243	604	67	4.3894e-06	Yes	TENM2	Menarche (age at onset), Night sleep phenotypes, Cognitive decline rate in late mild cognitive impairment
25	6	26143872	27373078	3109	70	3.2295e-09	Yes	BTN3A2	Schizophrenia
	6	27373130	30933131	13893	151	2.495e-19	Yes	HIST1H2BL, HIST1H2BN, HIST1H2AL, HIST1H1B, HIST1H4L, HIST1H3J, OR2B2, ZNF165, ZSCAN16, ZKSCAN8, ZSCAN9, ZKSCAN4, ZSCAN26, PGBD1, ZSCAN31, ZSCAN12, TRIM27, ZNF311, TRIM31, TRIM26, TUBB, DDR1, GTF2H4, SFTA2	Respiratory Function Tests, Schizophrenia & Colorectal Neoplasms in rat Childhood and early adolescence aggressive behavior, Daytime sleep phenotypes, Social communication problems, Daytime sleep phenotypes, Schizophrenia
	6	30933975	32190217	8005	118	6.7086e-10	Yes	PSORS1C1, HLA-B, PRRC2A, BAG6, TNXB	Night sleep phenotypes, Allergic sensitization, Schizophrenia, Ehlers-danlos syndrome
26	6	66049992	67037350	3800	72	5.1251e-08	No	LOC441155	Myopia (pathological)
27	6	73326973	73857338	1260	91	1.3202e-10	Yes	KCNQ5	Refractive error, Periodontitis
28	7	11854879	12689322	3939	110	2.0352e-08	Yes	TMEM106B	Alzheimer's disease, Response to amphetamines
29	7	106401855	107306421	1999	71	5.2487e-07	No	HBP1, COG5	HMG-box transcription factor 1, Osteoarthritis, Congenital Disorder of Glycosylation
30	7	113712906	114923420	2073	96	1.5452e-10	No	FOXP2, MDFIC	Speech-Language Disorder 1
31	7	117452222	118352218	2229	47	3.2701e-06	No	CTTNBP2,LSM8,ANKRD7	inclusion conjunctivitis, actinomycosis, retinitis pigmentosa,
32	9	10880887	12045321	4899	67	1.5096e-10	No
33	9	25036933	25424582	1442	56	1.5763e-09	No
34	9	36865921	38316331	3781	176	1.7504e-07	Yes	PAX5, ZCCHC7	Intelligence, Major Depressive Disorder
35	9	82352255	82590142	575	58	5.8518e-06	No	TLE4	effects of full-length TLE family members may be modulated by association with dominant-negative AES
	9	82591276	83043376	1503	85	1.3321e-06	No	TLE4
36	9	125267233	126927395	4089	172	3.0929e-06	No	OR1J2, OR1J4, OR1N1, OR1N2, OR1L8, OR1Q1, OR1B1, OR1L1, OR1L3, OR1L4, OR1L6, OR5C1, OR1K1, PDCL, RC3H2, ZBTB6, ZBTB26, RABGAP1, GPR21, STRBP, CRB2, DENND1A, LHX2	coronary disease, personality, and polycystic ovary syndrome.
37	10	102775716	107994112	11438	320	2.4174e-12	Yes	PDCD11, SORCS3	Schizophrenia, White matter hyperintensity burden
38	11	87829785	90965629	8279	185	1.0649e-13	Yes	GRM5	depression, OCD, epilepsy, smoking, Alzheimer’s disease, autism, schizophrenia, Attention deficit hyperactivity disorder
39	11	113109836	113450899	859	73	4.7031e-12	Yes	ANKK1, DRD2	Neuroticism, SCHIZOPHRENIA, cocaine response - Toxicity/ADR
40	11	118026675	118899218	2033	86	2.0987e-07	Yes	CD3G, UBE4A, ATP5L, KMT2A	Neurodevelopmental delay, intellectual deficiency
41	12	83857937	89678470	14487	246	2.1448e-06	No	SLC6A15, TSPAN19, LRRIQ1, ALX1, RASSF9, NTS, MGAT4C, C12orf50, C12orf29, CEP290, TMTC3, KITLG	schizophrenia,major depressive disorder
42	12	99818137	101446795	4074	179	1.0385e-07	Yes	ANKS1B, FAM71C, UHRF1BP1L, ACTR6, DEPDC4, SCYL2, SLC17A8, NR1H4, GAS2L3, ANO4	Deafness, Body Weights and Measures
43	12	120014497	122479987	6374	238	2.3327e-07	Yes	CABP1	C-reactive protein levels or triglyceride levels (pleiotropy)
44	13	31702139	31941492	575	29	1.4672e-10	Yes	B3GALTL	Peters plus syndrome
45	14	41930837	43136625	4077	83	2.5794e-07	Yes	LRFN5	Asthma, Insulin
46	14	72665321	73042679	1330	62	2.5017e-06	No	RGS6	Sschizophrenia
47	14	103004706	104545285	4257	154	1.8539e-10	Yes	TRAF3,TRMT61A,KLC1	Brain imaging in schizophrenia (interaction), Schizophrenia
48	15	92326264	92543894	570	41	3.6362e-06	Yes	SLCO3A1	attention deficit disorder with hyperactivity, inattentive symptoms, response to iloperidone treatment
49	16	12305767	12612104	1193	66	6.0385e-07	Yes	SNX29	Non-Functional Pancreatic Neuroendocrine Tumor
50	16	13645415	13807218	698	31	1.2684e-06	Yes	SHISA9	Diabete Mellitus, Type 2
51	16	21242377	22815993	1394	146	2.183e-06	Yes	ANKS4B, CRYM, NPIPB3, METTL9, IGSF6, OTOA, NPIPB4, UQCRC2, PDZD9, C16orf52, VWA3A, EEF2K, POLR3E, CDR2, NPIPB5	schizophrenia,major depressive disorder, attention deficit disorder with hyperactivity, inattentive symptoms, response to iloperidone treatment
52	17	31609815	31751013	438	57	2.7407e-06	No	ASIC2	Longevity
53	18	35075768	35890757	2130	97	2.2084e-07	Yes	CELF4	Neuroticism
54	18	36063123	37682827	3592	125	5.3067e-07	No
55	18	50357795	51184193	2552	54	3.4961e-06	No	DCC	Depression
56	18	52716176	53904366	2651	150	1.2098e-14	Yes	TCF4	Autism spectrum disorder, attention deficit-hyperactivity disorder, bipolar disorder, major depressive disorder, and schizophrenia (combined)
57	20	39458009	40584825	2769	122	8.3233e-07	No	TOP1, PLCG1, ZHX3, LPIN3, EMILIN3, CHD6	Alzheimer's disease (cognitive decline)
58	20	60391233	60457278	260	27	1.2324e-06	No	CDH4	Cognitive decline rate in late mild cognitive impairment , Night sleep phenotypes
59	22	19733811	21321364	3538	202	6.6044e-07	No	TBX1, GNB1L, C22orf29, TXNRD2, COMT, ARVCF, TANGO2, DGCR8, TRMT2A, RANBP1, ZDHHC8, LOC388849, RTN4R, DGCR6L, LOC100996401, TMEM191B, RIMBP3, LOC729461, USP41, FAM230A, LOC101927859, ZNF74, SCARF2, KLHL22, MED15, PI4KA, SERPIND1, SNAP29, CRKL, AIFM3	Non-response to bupropion and depression
