# Supplementary material for: Addendum: Genome-wide association study of depression phenotypes in UK Biobank identifies variants in excitatory synaptic pathways
Source: Nat Commun. 2018 Aug 30;9:3578. doi: 10.1038/s41467-018-05310-5 (PMC6117285; doi:10.1038/s41467-018-05310-5)
Supplement: Supplementary file 5 — SupplementaryData10 [file 41467_2018_5310_MOESM5_ESM.xlsx]

## Sheet: Sheet1
Supplementary Data 10. Genome-wide significant region-based hits (P < 5.99 x 10-6) in the MAGMA region-based analysis for probable MDD. NSNPS is the number of SNPs in the gene; NiSNPs is the number of independent SNPs in the gene. RegNum is the region number by clustering nearby significant blocks by at less than 100K bp distance together as a region.
RegNum	Chr	Start	Stop	NSNPS	NiSNPs	P	Reported by Gene-Based	Gene in the region	Function / associated phenotype
1	1	37084522	37320775	545	31	1.7158e-07	NO	GRIK3	schizophrenia, personality traits, Neuroticism, abnormal CNS synaptic transmission in rat
2	2	15106804	15470154	980	64	1.3509e-07	NO	NBAS	abnormal CNS synaptic transmission in rat
3	7	87826957	88203866	837	46	1.6497e-06	NO	SRI,STEAP4	Brain Stem Glioma, Alzheimer's disease, Schizophrenia, Personality dimensions
4	22	43155449	43570794	1390	50	3.7251e-06	YES	PACSIN2	Peters plus syndrome
