# Supplementary material for: Addendum: Genome-wide association study of depression phenotypes in UK Biobank identifies variants in excitatory synaptic pathways
Source: Nat Commun. 2018 Aug 30;9:3578. doi: 10.1038/s41467-018-05310-5 (PMC6117285; doi:10.1038/s41467-018-05310-5)
Supplement: Supplementary file 6 — SupplementaryData11 [file 41467_2018_5310_MOESM6_ESM.xlsx]

## Sheet: Sheet1
Supplementary Data 11. Genome-wide significant region-based hits (P < 5.99 x 10-6) in the MAGMA region-based analysis for ICD-coded MDD . NSNPS is the number of SNPs in the gene; NiSNPs is the number of independent SNPs in the gene. RegNum is the region number by clustering nearby significant blocks by at less than 100K bp distance together as a region.
RegNum	Chr	Start	Stop	NSNPS	NiSNPs	P	Reported by Gene-Based	Gene in the region	Function / associated phenotype
1	1	214288058	214575122	545	31	1.7158e-07	NO	SMYD2, PTPN14	Alcohol Drinking, Respiratory Function Tests
2	2	212379238	212779825	980	64	1.3509e-07	NO	ERBB4	Inborn genetic diseases
3	7	87826957	88203866	837	46	1.6497e-06	NO	SRI,STEAP4	arthritis, prostate cancer, interstitial myocarditis,apical myocardial infarction,overhydrated hereditary stomatocytosis,charcot-marie-tooth disease, axonal, type 2l
4	22	43155449	43570794	1390	50	3.7251e-06	NO	PACSIN2	protein kinase C and casein kinase substrate in neurons 2
