# Supplementary material for: Addendum: Genome-wide association study of depression phenotypes in UK Biobank identifies variants in excitatory synaptic pathways
Source: Nat Commun. 2018 Aug 30;9:3578. doi: 10.1038/s41467-018-05310-5 (PMC6117285; doi:10.1038/s41467-018-05310-5)
Supplement: Supplementary file 7 — SupplementaryData12 [file 41467_2018_5310_MOESM7_ESM.xlsx]

## Sheet: Sheet1
Supplementary Data 12. Genes located within the five significant gene-sets identified for broad depression. P-values are those obtained from MAGMA for each genes association with broad depression along with an indication of significance
Gene-set	Gene	P-value	Nominally significant (P < 0.05)	Significant after multiple testing correction (P < 2.77 x 10-6)
GO_EXCITATORY_SYNAPSE	KLHL17	0.71309	N	N
GO_EXCITATORY_SYNAPSE	KCNAB2	0.17542	N	N
GO_EXCITATORY_SYNAPSE	CLSTN1	0.47225	N	N
GO_EXCITATORY_SYNAPSE	CAMK2N1	0.048255	Y	N
GO_EXCITATORY_SYNAPSE	SH2D5	0.21345	N	N
GO_EXCITATORY_SYNAPSE	DLGAP3	0.62964	N	N
GO_EXCITATORY_SYNAPSE	LRP8	0.0012153	Y	N
GO_EXCITATORY_SYNAPSE	DAB1	0.055462	N	N
GO_EXCITATORY_SYNAPSE	DNAJC6	0.38459	N	N
GO_EXCITATORY_SYNAPSE	PDE4B	0.0091545	Y	N
GO_EXCITATORY_SYNAPSE	LRRC7	0.16814	N	N
GO_EXCITATORY_SYNAPSE	CNN3	0.059016	N	N
GO_EXCITATORY_SYNAPSE	ATP1A1	0.53223	N	N
GO_EXCITATORY_SYNAPSE	RUSC1	0.80157	N	N
GO_EXCITATORY_SYNAPSE	ARHGEF2	0.33935	N	N
GO_EXCITATORY_SYNAPSE	DNM3	0.27122	N	N
GO_EXCITATORY_SYNAPSE	ADORA1	0.19864	N	N
GO_EXCITATORY_SYNAPSE	ARF1	0.26437	N	N
GO_EXCITATORY_SYNAPSE	DISC1	0.0010287	Y	N
GO_EXCITATORY_SYNAPSE	STRN	0.061414	N	N
GO_EXCITATORY_SYNAPSE	SOS1	0.65167	N	N
GO_EXCITATORY_SYNAPSE	CRIPT	0.53846	N	N
GO_EXCITATORY_SYNAPSE	SPTBN1	0.011232	Y	N
GO_EXCITATORY_SYNAPSE	RTN4	0.0012588	Y	N
GO_EXCITATORY_SYNAPSE	ADD2	0.33502	N	N
GO_EXCITATORY_SYNAPSE	CTNNA2	1.4094e-05	Y	N
GO_EXCITATORY_SYNAPSE	LRRTM1	0.14407	N	N
GO_EXCITATORY_SYNAPSE	SEMA4C	0.15915	N	N
GO_EXCITATORY_SYNAPSE	IL1R1	0.96509	N	N
GO_EXCITATORY_SYNAPSE	NCK2	0.41734	N	N
GO_EXCITATORY_SYNAPSE	PKP4	0.30355	N	N
GO_EXCITATORY_SYNAPSE	TANC1	0.17025	N	N
GO_EXCITATORY_SYNAPSE	ALS2	0.43504	N	N
GO_EXCITATORY_SYNAPSE	BMPR2	0.13348	N	N
GO_EXCITATORY_SYNAPSE	EPHA4	0.26499	N	N
GO_EXCITATORY_SYNAPSE	ITPR1	0.67096	N	N
GO_EXCITATORY_SYNAPSE	MAP4	0.19522	N	N
GO_EXCITATORY_SYNAPSE	BSN	0.00016358	Y	N
GO_EXCITATORY_SYNAPSE	GAP43	0.34623	N	N
GO_EXCITATORY_SYNAPSE	GSK3B	0.044879	Y	N
GO_EXCITATORY_SYNAPSE	CLSTN2	0.090827	N	N
GO_EXCITATORY_SYNAPSE	P2RY1	0.45164	N	N
GO_EXCITATORY_SYNAPSE	NLGN1	0.048516	Y	N
GO_EXCITATORY_SYNAPSE	FBXO45	0.3937	N	N
GO_EXCITATORY_SYNAPSE	DLG1	0.89502	N	N
GO_EXCITATORY_SYNAPSE	HTT	3.606e-05	Y	N
GO_EXCITATORY_SYNAPSE	PDLIM5	0.44713	N	N
GO_EXCITATORY_SYNAPSE	CTNND2	0.33159	N	N
GO_EXCITATORY_SYNAPSE	MAP1B	0.70257	N	N
GO_EXCITATORY_SYNAPSE	HOMER1	0.73321	N	N
GO_EXCITATORY_SYNAPSE	PJA2	0.18511	N	N
GO_EXCITATORY_SYNAPSE	SPOCK1	0.057452	N	N
GO_EXCITATORY_SYNAPSE	LRRTM2	0.0068884	Y	N
GO_EXCITATORY_SYNAPSE	CAMK2A	0.47861	N	N
GO_EXCITATORY_SYNAPSE	SYNPO	0.53746	N	N
GO_EXCITATORY_SYNAPSE	GRIA1	0.028223	Y	N
GO_EXCITATORY_SYNAPSE	CPEB4	0.028476	Y	N
GO_EXCITATORY_SYNAPSE	RGS14	0.53639	N	N
GO_EXCITATORY_SYNAPSE	DTNBP1	0.15841	N	N
GO_EXCITATORY_SYNAPSE	CAP2	0.21099	N	N
GO_EXCITATORY_SYNAPSE	SYNGAP1	0.1708	N	N
GO_EXCITATORY_SYNAPSE	GRIK2	0.86457	N	N
GO_EXCITATORY_SYNAPSE	FYN	0.10565	N	N
GO_EXCITATORY_SYNAPSE	GOPC	0.066371	N	N
GO_EXCITATORY_SYNAPSE	GRM1	0.15389	N	N
GO_EXCITATORY_SYNAPSE	GPER1	0.28028	N	N
GO_EXCITATORY_SYNAPSE	ELFN1	0.38956	N	N
GO_EXCITATORY_SYNAPSE	DBNL	0.023981	Y	N
GO_EXCITATORY_SYNAPSE	CAMK2B	0.16051	N	N
GO_EXCITATORY_SYNAPSE	MAGI2	0.00049388	Y	N
GO_EXCITATORY_SYNAPSE	PCLO	9.558e-05	Y	N
GO_EXCITATORY_SYNAPSE	GRM3	0.0019472	Y	N
GO_EXCITATORY_SYNAPSE	PPP1R9A	0.20372	N	N
GO_EXCITATORY_SYNAPSE	LRRC4	0.076652	N	N
GO_EXCITATORY_SYNAPSE	DGKI	0.02408	Y	N
GO_EXCITATORY_SYNAPSE	CDK5	0.15143	N	N
GO_EXCITATORY_SYNAPSE	DLGAP2	0.011528	Y	N
GO_EXCITATORY_SYNAPSE	PSD3	0.039616	Y	N
GO_EXCITATORY_SYNAPSE	LZTS1	0.065989	N	N
GO_EXCITATORY_SYNAPSE	DMTN	0.1072	N	N
GO_EXCITATORY_SYNAPSE	PTK2B	0.24001	N	N
GO_EXCITATORY_SYNAPSE	RGS20	0.36848	N	N
GO_EXCITATORY_SYNAPSE	LYN	0.46812	N	N
GO_EXCITATORY_SYNAPSE	NCOA2	0.097443	N	N
GO_EXCITATORY_SYNAPSE	ADGRB1	0.31524	N	N
GO_EXCITATORY_SYNAPSE	ARC	0.30091	N	N
GO_EXCITATORY_SYNAPSE	SHARPIN	0.026198	Y	N
GO_EXCITATORY_SYNAPSE	MPDZ	0.52771	N	N
GO_EXCITATORY_SYNAPSE	SIGMAR1	0.021191	Y	N
GO_EXCITATORY_SYNAPSE	HNRNPK	0.22221	N	N
GO_EXCITATORY_SYNAPSE	NTRK2	0.058261	N	N
GO_EXCITATORY_SYNAPSE	PTCH1	0.0001191	Y	N
GO_EXCITATORY_SYNAPSE	GRIN3A	0.42298	N	N
GO_EXCITATORY_SYNAPSE	NCS1	0.0085275	Y	N
GO_EXCITATORY_SYNAPSE	GRIN1	0.18565	N	N
GO_EXCITATORY_SYNAPSE	NSMF	0.059865	N	N
GO_EXCITATORY_SYNAPSE	ITGA8	0.15508	N	N
GO_EXCITATORY_SYNAPSE	ABI1	0.24073	N	N
GO_EXCITATORY_SYNAPSE	CAMK2G	0.35052	N	N
GO_EXCITATORY_SYNAPSE	NEURL1	0.4018	N	N
GO_EXCITATORY_SYNAPSE	SORCS3	8.5316e-10	Y	Y
GO_EXCITATORY_SYNAPSE	ADD3	0.57801	N	N
GO_EXCITATORY_SYNAPSE	FGFR2	0.80736	N	N
GO_EXCITATORY_SYNAPSE	BNIP3	0.1504	N	N
GO_EXCITATORY_SYNAPSE	LIN7C	0.34707	N	N
GO_EXCITATORY_SYNAPSE	CHRM4	0.017132	Y	N
GO_EXCITATORY_SYNAPSE	LRP4	0.00089783	Y	N
GO_EXCITATORY_SYNAPSE	GNG3	0.16245	N	N
GO_EXCITATORY_SYNAPSE	CHRM1	0.065196	N	N
GO_EXCITATORY_SYNAPSE	CNIH2	0.037357	Y	N
GO_EXCITATORY_SYNAPSE	SHANK2	0.070923	N	N
GO_EXCITATORY_SYNAPSE	ARRB1	0.33233	N	N
GO_EXCITATORY_SYNAPSE	DLG2	0.15885	N	N
GO_EXCITATORY_SYNAPSE	GRM5	6.6649e-10	Y	Y
GO_EXCITATORY_SYNAPSE	MTMR2	0.69251	N	N
GO_EXCITATORY_SYNAPSE	DRD2	6.8072e-09	Y	Y
GO_EXCITATORY_SYNAPSE	NRGN	0.1671	N	N
GO_EXCITATORY_SYNAPSE	ARHGAP32	0.7447	N	N
GO_EXCITATORY_SYNAPSE	CACNA1C	0.16206	N	N
GO_EXCITATORY_SYNAPSE	EPS8	0.96464	N	N
GO_EXCITATORY_SYNAPSE	SYT1	0.15289	N	N
GO_EXCITATORY_SYNAPSE	LIN7A	0.17918	N	N
GO_EXCITATORY_SYNAPSE	ANKS1B	2.6346e-06	Y	Y
GO_EXCITATORY_SYNAPSE	SLC17A8	0.023607	Y	N
GO_EXCITATORY_SYNAPSE	NOS1	0.0034095	Y	N
GO_EXCITATORY_SYNAPSE	CABP1	6.5884e-08	Y	Y
GO_EXCITATORY_SYNAPSE	P2RX4	0.0014708	Y	N
GO_EXCITATORY_SYNAPSE	DCLK1	0.0067619	Y	N
GO_EXCITATORY_SYNAPSE	AKAP5	0.012367	Y	N
GO_EXCITATORY_SYNAPSE	SIPA1L1	0.19331	N	N
GO_EXCITATORY_SYNAPSE	ADAM10	0.2091	N	N
GO_EXCITATORY_SYNAPSE	NPTN	0.33131	N	N
GO_EXCITATORY_SYNAPSE	CHRNA3	0.081431	N	N
GO_EXCITATORY_SYNAPSE	CPEB1	0.31947	N	N
GO_EXCITATORY_SYNAPSE	HOMER2	0.10572	N	N
GO_EXCITATORY_SYNAPSE	AXIN1	0.53452	N	N
GO_EXCITATORY_SYNAPSE	PDPK1	0.6704	N	N
GO_EXCITATORY_SYNAPSE	GRIN2A	0.099655	N	N
GO_EXCITATORY_SYNAPSE	EEF2K	0.68843	N	N
GO_EXCITATORY_SYNAPSE	VPS35	0.74686	N	N
GO_EXCITATORY_SYNAPSE	NETO2	0.92154	N	N
GO_EXCITATORY_SYNAPSE	MT3	0.68886	N	N
GO_EXCITATORY_SYNAPSE	ARRB2	0.24236	N	N
GO_EXCITATORY_SYNAPSE	MINK1	0.89295	N	N
GO_EXCITATORY_SYNAPSE	DLG4	0.79711	N	N
GO_EXCITATORY_SYNAPSE	CDK5R1	0.0054882	Y	N
GO_EXCITATORY_SYNAPSE	SRCIN1	0.023272	Y	N
GO_EXCITATORY_SYNAPSE	MAPT	0.12502	N	N
GO_EXCITATORY_SYNAPSE	NSF	0.13032	N	N
GO_EXCITATORY_SYNAPSE	ITGA3	0.48765	N	N
GO_EXCITATORY_SYNAPSE	PPP1R9B	0.087589	N	N
GO_EXCITATORY_SYNAPSE	AXIN2	0.27634	N	N
GO_EXCITATORY_SYNAPSE	CACNG5	0.61527	N	N
GO_EXCITATORY_SYNAPSE	GRIN2C	0.41215	N	N
GO_EXCITATORY_SYNAPSE	BAIAP2	0.12842	N	N
GO_EXCITATORY_SYNAPSE	DLGAP1	0.47277	N	N
GO_EXCITATORY_SYNAPSE	EPB41L3	0.47101	N	N
GO_EXCITATORY_SYNAPSE	MIB1	0.91371	N	N
GO_EXCITATORY_SYNAPSE	NETO1	0.0009594	Y	N
GO_EXCITATORY_SYNAPSE	PALM	0.15061	N	N
GO_EXCITATORY_SYNAPSE	DNM2	0.74606	N	N
GO_EXCITATORY_SYNAPSE	RAB8A	0.086108	N	N
GO_EXCITATORY_SYNAPSE	HOMER3	0.096349	N	N
GO_EXCITATORY_SYNAPSE	LRFN1	0.023135	Y	N
GO_EXCITATORY_SYNAPSE	GRIK5	0.010119	Y	N
GO_EXCITATORY_SYNAPSE	LIN7B	0.85371	N	N
GO_EXCITATORY_SYNAPSE	SLC17A7	0.42845	N	N
GO_EXCITATORY_SYNAPSE	SHANK1	0.36004	N	N
GO_EXCITATORY_SYNAPSE	PRKCG	0.2484	N	N
GO_EXCITATORY_SYNAPSE	CACNG8	0.041089	Y	N
GO_EXCITATORY_SYNAPSE	LZTS3	0.13776	N	N
GO_EXCITATORY_SYNAPSE	PLCB4	0.31082	N	N
GO_EXCITATORY_SYNAPSE	SYNDIG1	0.00025921	Y	N
GO_EXCITATORY_SYNAPSE	SRC	0.87082	N	N
GO_EXCITATORY_SYNAPSE	BCAS1	0.22725	N	N
GO_EXCITATORY_SYNAPSE	ARFGAP1	0.46145	N	N
GO_EXCITATORY_SYNAPSE	RGS19	0.23048	N	N
GO_EXCITATORY_SYNAPSE	P2RX6	0.91411	N	N
GO_EXCITATORY_SYNAPSE	BCR	0.72089	N	N
GO_EXCITATORY_SYNAPSE	NEFH	0.36358	N	N
GO_EXCITATORY_SYNAPSE	SYN3	0.79051	N	N
GO_EXCITATORY_SYNAPSE	PICK1	0.66978	N	N
GO_EXCITATORY_SYNAPSE	MAPK8IP2	0.064675	N	N
GO_EXCITATORY_SYNAPSE	SHANK3	0.71496	N	N
GO_POSTSYNAPSE	KLHL17	0.71309	N	N
GO_POSTSYNAPSE	GABRD	0.67392	N	N
GO_POSTSYNAPSE	KCNAB2	0.17542	N	N
GO_POSTSYNAPSE	CLSTN1	0.47225	N	N
GO_POSTSYNAPSE	FBXO2	0.21501	N	N
GO_POSTSYNAPSE	CAMK2N1	0.048255	Y	N
GO_POSTSYNAPSE	SH2D5	0.21345	N	N
GO_POSTSYNAPSE	USP48	0.22086	N	N
GO_POSTSYNAPSE	OPRD1	0.0056849	Y	N
GO_POSTSYNAPSE	HPCA	0.26547	N	N
GO_POSTSYNAPSE	DLGAP3	0.62964	N	N
GO_POSTSYNAPSE	GRIK3	0.031394	Y	N
GO_POSTSYNAPSE	LRP8	0.0012153	Y	N
GO_POSTSYNAPSE	DAB1	0.055462	N	N
GO_POSTSYNAPSE	DNAJC6	0.38459	N	N
GO_POSTSYNAPSE	PDE4B	0.0091545	Y	N
GO_POSTSYNAPSE	LRRC7	0.16814	N	N
GO_POSTSYNAPSE	CNN3	0.059016	N	N
GO_POSTSYNAPSE	PALMD	0.21263	N	N
GO_POSTSYNAPSE	ATP1A1	0.53223	N	N
GO_POSTSYNAPSE	ANXA9	0.16433	N	N
GO_POSTSYNAPSE	CHRNB2	0.93882	N	N
GO_POSTSYNAPSE	RUSC1	0.80157	N	N
GO_POSTSYNAPSE	ARHGEF2	0.33935	N	N
GO_POSTSYNAPSE	ATP1A2	0.29441	N	N
GO_POSTSYNAPSE	DNM3	0.27122	N	N
GO_POSTSYNAPSE	ADORA1	0.19864	N	N
GO_POSTSYNAPSE	CNIH3	0.86423	N	N
GO_POSTSYNAPSE	ARF1	0.26437	N	N
GO_POSTSYNAPSE	DISC1	0.0010287	Y	N
GO_POSTSYNAPSE	ACTN2	0.55977	N	N
GO_POSTSYNAPSE	CHRM3	0.17056	N	N
GO_POSTSYNAPSE	STRN	0.061414	N	N
GO_POSTSYNAPSE	SOS1	0.65167	N	N
GO_POSTSYNAPSE	SLC8A1	0.025583	Y	N
GO_POSTSYNAPSE	CRIPT	0.53846	N	N
GO_POSTSYNAPSE	SPTBN1	0.011232	Y	N
GO_POSTSYNAPSE	RTN4	0.0012588	Y	N
GO_POSTSYNAPSE	ADD2	0.33502	N	N
GO_POSTSYNAPSE	SEMA4F	0.89072	N	N
GO_POSTSYNAPSE	LRRTM4	0.08352	N	N
GO_POSTSYNAPSE	CTNNA2	1.4094e-05	Y	N
GO_POSTSYNAPSE	LRRTM1	0.14407	N	N
GO_POSTSYNAPSE	SEMA4C	0.15915	N	N
GO_POSTSYNAPSE	IL1R1	0.96509	N	N
GO_POSTSYNAPSE	NCK2	0.41734	N	N
GO_POSTSYNAPSE	RAB3GAP1	0.88571	N	N
GO_POSTSYNAPSE	PKP4	0.30355	N	N
GO_POSTSYNAPSE	TANC1	0.17025	N	N
GO_POSTSYNAPSE	CHRNA1	0.58426	N	N
GO_POSTSYNAPSE	MOB4	0.02924	Y	N
GO_POSTSYNAPSE	ALS2	0.43504	N	N
GO_POSTSYNAPSE	BMPR2	0.13348	N	N
GO_POSTSYNAPSE	EPHA4	0.26499	N	N
GO_POSTSYNAPSE	CHRND	0.68532	N	N
GO_POSTSYNAPSE	CHRNG	0.75957	N	N
GO_POSTSYNAPSE	ITPR1	0.67096	N	N
GO_POSTSYNAPSE	GRM7	0.0072452	Y	N
GO_POSTSYNAPSE	GHRL	0.029912	Y	N
GO_POSTSYNAPSE	MAP4	0.19522	N	N
GO_POSTSYNAPSE	DAG1	0.015497	Y	N
GO_POSTSYNAPSE	BSN	0.00016358	Y	N
GO_POSTSYNAPSE	ARF4	0.83516	N	N
GO_POSTSYNAPSE	GABRR3	0.42461	N	N
GO_POSTSYNAPSE	PVRL3	0.67784	N	N
GO_POSTSYNAPSE	GAP43	0.34623	N	N
GO_POSTSYNAPSE	GSK3B	0.044879	Y	N
GO_POSTSYNAPSE	CLSTN2	0.090827	N	N
GO_POSTSYNAPSE	P2RY1	0.45164	N	N
GO_POSTSYNAPSE	NLGN1	0.048516	Y	N
GO_POSTSYNAPSE	FXR1	0.017078	Y	N
GO_POSTSYNAPSE	FBXO45	0.3937	N	N
GO_POSTSYNAPSE	DLG1	0.89502	N	N
GO_POSTSYNAPSE	HTT	3.606e-05	Y	N
GO_POSTSYNAPSE	NSG1	0.5067	N	N
GO_POSTSYNAPSE	CHRNA9	0.065679	N	N
GO_POSTSYNAPSE	KCTD8	0.24545	N	N
GO_POSTSYNAPSE	GABRG1	0.59325	N	N
GO_POSTSYNAPSE	GABRA2	0.15774	N	N
GO_POSTSYNAPSE	GABRA4	0.19847	N	N
GO_POSTSYNAPSE	GABRB1	0.070316	N	N
GO_POSTSYNAPSE	SEPT11	0.83496	N	N
GO_POSTSYNAPSE	SNCA	0.090784	N	N
GO_POSTSYNAPSE	GRID2	0.59437	N	N
GO_POSTSYNAPSE	PDLIM5	0.44713	N	N
GO_POSTSYNAPSE	PPP3CA	0.034835	Y	N
GO_POSTSYNAPSE	ANK2	0.098756	N	N
GO_POSTSYNAPSE	GLRB	0.68517	N	N
GO_POSTSYNAPSE	GRIA2	0.31938	N	N
GO_POSTSYNAPSE	GLRA3	0.38658	N	N
GO_POSTSYNAPSE	GPM6A	0.00031927	Y	N
GO_POSTSYNAPSE	CTNND2	0.33159	N	N
GO_POSTSYNAPSE	SLC1A3	0.04071	Y	N
GO_POSTSYNAPSE	MAP1B	0.70257	N	N
GO_POSTSYNAPSE	F2R	0.70081	N	N
GO_POSTSYNAPSE	HOMER1	0.73321	N	N
GO_POSTSYNAPSE	MEF2C	2.1234e-06	Y	Y
GO_POSTSYNAPSE	PJA2	0.18511	N	N
GO_POSTSYNAPSE	KCNN2	0.91305	N	N
GO_POSTSYNAPSE	SPOCK1	0.057452	N	N
GO_POSTSYNAPSE	LRRTM2	0.0068884	Y	N
GO_POSTSYNAPSE	KCTD16	0.066376	N	N
GO_POSTSYNAPSE	ADRB2	0.42582	N	N
GO_POSTSYNAPSE	CAMK2A	0.47861	N	N
GO_POSTSYNAPSE	SYNPO	0.53746	N	N
GO_POSTSYNAPSE	GLRA1	0.76982	N	N
GO_POSTSYNAPSE	GRIA1	0.028223	Y	N
GO_POSTSYNAPSE	GABRB2	0.013985	Y	N
GO_POSTSYNAPSE	GABRA6	0.55103	N	N
GO_POSTSYNAPSE	GABRA1	0.012233	Y	N
GO_POSTSYNAPSE	GABRG2	0.3564	N	N
GO_POSTSYNAPSE	TENM2	7.5179e-08	Y	Y
GO_POSTSYNAPSE	GABRP	0.22516	N	N
GO_POSTSYNAPSE	CPEB4	0.028476	Y	N
GO_POSTSYNAPSE	DRD1	0.68999	N	N
GO_POSTSYNAPSE	RGS14	0.53639	N	N
GO_POSTSYNAPSE	PRR7	0.93102	N	N
GO_POSTSYNAPSE	CANX	0.044487	Y	N
GO_POSTSYNAPSE	DTNBP1	0.15841	N	N
GO_POSTSYNAPSE	CAP2	0.21099	N	N
GO_POSTSYNAPSE	GABBR1	0.0047857	Y	N
GO_POSTSYNAPSE	SYNGAP1	0.1708	N	N
GO_POSTSYNAPSE	LRFN2	0.83185	N	N
GO_POSTSYNAPSE	SLC29A1	0.99006	N	N
GO_POSTSYNAPSE	GABRR1	0.26319	N	N
GO_POSTSYNAPSE	GABRR2	0.48943	N	N
GO_POSTSYNAPSE	EPHA7	0.0072788	Y	N
GO_POSTSYNAPSE	GRIK2	0.86457	N	N
GO_POSTSYNAPSE	FYN	0.10565	N	N
GO_POSTSYNAPSE	MARCKS	0.090533	N	N
GO_POSTSYNAPSE	GOPC	0.066371	N	N
GO_POSTSYNAPSE	LAMA2	0.021666	Y	N
GO_POSTSYNAPSE	UTRN	0.044158	Y	N
GO_POSTSYNAPSE	GRM1	0.15389	N	N
GO_POSTSYNAPSE	SYNE1	0.024977	Y	N
GO_POSTSYNAPSE	OPRM1	0.89354	N	N
GO_POSTSYNAPSE	GPER1	0.28028	N	N
GO_POSTSYNAPSE	GRID2IP	0.34019	N	N
GO_POSTSYNAPSE	DBNL	0.023981	Y	N
GO_POSTSYNAPSE	MYL7	0.59123	N	N
GO_POSTSYNAPSE	CAMK2B	0.16051	N	N
GO_POSTSYNAPSE	MAGI2	0.00049388	Y	N
GO_POSTSYNAPSE	PCLO	9.558e-05	Y	N
GO_POSTSYNAPSE	GRM3	0.0019472	Y	N
GO_POSTSYNAPSE	SRI	0.47556	N	N
GO_POSTSYNAPSE	PPP1R9A	0.20372	N	N
GO_POSTSYNAPSE	PRKAR2B	0.00071036	Y	N
GO_POSTSYNAPSE	CTTNBP2	1.8237e-05	Y	N
GO_POSTSYNAPSE	KCND2	0.71835	N	N
GO_POSTSYNAPSE	PTPRZ1	0.13969	N	N
GO_POSTSYNAPSE	CADPS2	0.061354	N	N
GO_POSTSYNAPSE	LRRC4	0.076652	N	N
GO_POSTSYNAPSE	CHRM2	0.29744	N	N
GO_POSTSYNAPSE	DGKI	0.02408	Y	N
GO_POSTSYNAPSE	CDK5	0.15143	N	N
GO_POSTSYNAPSE	TMUB1	0.035675	Y	N
GO_POSTSYNAPSE	DLGAP2	0.011528	Y	N
GO_POSTSYNAPSE	PSD3	0.039616	Y	N
GO_POSTSYNAPSE	LZTS1	0.065989	N	N
GO_POSTSYNAPSE	DMTN	0.1072	N	N
GO_POSTSYNAPSE	PTK2B	0.24001	N	N
GO_POSTSYNAPSE	CHRNA2	0.039228	Y	N
GO_POSTSYNAPSE	ANK1	0.5581	N	N
GO_POSTSYNAPSE	CHRNB3	0.73922	N	N
GO_POSTSYNAPSE	CHRNA6	0.87633	N	N
GO_POSTSYNAPSE	RGS20	0.36848	N	N
GO_POSTSYNAPSE	LYN	0.46812	N	N
GO_POSTSYNAPSE	NCOA2	0.097443	N	N
GO_POSTSYNAPSE	ASAP1	0.00058676	Y	N
GO_POSTSYNAPSE	ADGRB1	0.31524	N	N
GO_POSTSYNAPSE	ARC	0.30091	N	N
GO_POSTSYNAPSE	SCRIB	0.6533	N	N
GO_POSTSYNAPSE	SHARPIN	0.026198	Y	N
GO_POSTSYNAPSE	MPDZ	0.52771	N	N
GO_POSTSYNAPSE	SIGMAR1	0.021191	Y	N
GO_POSTSYNAPSE	HNRNPK	0.22221	N	N
GO_POSTSYNAPSE	NTRK2	0.058261	N	N
GO_POSTSYNAPSE	PTCH1	0.0001191	Y	N
GO_POSTSYNAPSE	GABBR2	0.37301	N	N
GO_POSTSYNAPSE	GRIN3A	0.42298	N	N
GO_POSTSYNAPSE	MUSK	0.52415	N	N
GO_POSTSYNAPSE	LPAR1	0.78116	N	N
GO_POSTSYNAPSE	NCS1	0.0085275	Y	N
GO_POSTSYNAPSE	GRIN1	0.18565	N	N
GO_POSTSYNAPSE	NSMF	0.059865	N	N
GO_POSTSYNAPSE	ITGA8	0.15508	N	N
GO_POSTSYNAPSE	ABI1	0.24073	N	N
GO_POSTSYNAPSE	ITGB1	0.61062	N	N
GO_POSTSYNAPSE	ANK3	0.16552	N	N
GO_POSTSYNAPSE	LRRTM3	0.84832	N	N
GO_POSTSYNAPSE	CAMK2G	0.35052	N	N
GO_POSTSYNAPSE	GRID1	0.079057	N	N
GO_POSTSYNAPSE	ATAD1	0.53262	N	N
GO_POSTSYNAPSE	PTEN	0.39602	N	N
GO_POSTSYNAPSE	NEURL1	0.4018	N	N
GO_POSTSYNAPSE	SORCS3	8.5316e-10	Y	Y
GO_POSTSYNAPSE	ADD3	0.57801	N	N
GO_POSTSYNAPSE	BNIP3	0.1504	N	N
GO_POSTSYNAPSE	DRD4	0.7928	N	N
GO_POSTSYNAPSE	CHRNA10	0.46458	N	N
GO_POSTSYNAPSE	APBB1	0.016228	Y	N
GO_POSTSYNAPSE	LIN7C	0.34707	N	N
GO_POSTSYNAPSE	LRRC4C	0.6529	N	N
GO_POSTSYNAPSE	CHRM4	0.017132	Y	N
GO_POSTSYNAPSE	LRP4	0.00089783	Y	N
GO_POSTSYNAPSE	RAPSN	0.0076329	Y	N
GO_POSTSYNAPSE	P2RX3	0.0041962	Y	N
GO_POSTSYNAPSE	CTNND1	0.0016024	Y	N
GO_POSTSYNAPSE	GNG3	0.16245	N	N
GO_POSTSYNAPSE	CHRM1	0.065196	N	N
GO_POSTSYNAPSE	CNIH2	0.037357	Y	N
GO_POSTSYNAPSE	NPAS4	0.0034549	Y	N
GO_POSTSYNAPSE	PPP1CA	0.2107	N	N
GO_POSTSYNAPSE	CTTN	0.64267	N	N
GO_POSTSYNAPSE	SHANK2	0.070923	N	N
GO_POSTSYNAPSE	ARRB1	0.33233	N	N
GO_POSTSYNAPSE	DLG2	0.15885	N	N
GO_POSTSYNAPSE	PICALM	0.68028	N	N
GO_POSTSYNAPSE	GRM5	6.6649e-10	Y	Y
GO_POSTSYNAPSE	MTMR2	0.69251	N	N
GO_POSTSYNAPSE	GRIA4	0.28651	N	N
GO_POSTSYNAPSE	DRD2	6.8072e-09	Y	Y
GO_POSTSYNAPSE	HTR3B	0.57348	N	N
GO_POSTSYNAPSE	HTR3A	0.53011	N	N
GO_POSTSYNAPSE	GRIK4	0.055985	N	N
GO_POSTSYNAPSE	NRGN	0.1671	N	N
GO_POSTSYNAPSE	ARHGAP32	0.7447	N	N
GO_POSTSYNAPSE	IQSEC3	0.059139	N	N
GO_POSTSYNAPSE	CACNA1C	0.16206	N	N
GO_POSTSYNAPSE	GRIN2B	0.027847	Y	N
GO_POSTSYNAPSE	PTPRO	0.79135	N	N
GO_POSTSYNAPSE	EPS8	0.96464	N	N
GO_POSTSYNAPSE	SSPN	0.76301	N	N
GO_POSTSYNAPSE	LRRK2	0.25272	N	N
GO_POSTSYNAPSE	FAIM2	0.86056	N	N
GO_POSTSYNAPSE	GRASP	0.58367	N	N
GO_POSTSYNAPSE	NPFF	0.6878	N	N
GO_POSTSYNAPSE	GRIP1	0.67017	N	N
GO_POSTSYNAPSE	KCNC2	0.42005	N	N
GO_POSTSYNAPSE	LIN7A	0.17918	N	N
GO_POSTSYNAPSE	ANKS1B	2.6346e-06	Y	Y
GO_POSTSYNAPSE	PPP1CC	0.17807	N	N
GO_POSTSYNAPSE	NOS1	0.0034095	Y	N
GO_POSTSYNAPSE	CABP1	6.5884e-08	Y	Y
GO_POSTSYNAPSE	P2RX4	0.0014708	Y	N
GO_POSTSYNAPSE	DCLK1	0.0067619	Y	N
GO_POSTSYNAPSE	PCDH8	0.6426	N	N
GO_POSTSYNAPSE	KCTD12	0.56664	N	N
GO_POSTSYNAPSE	FARP1	0.17005	N	N
GO_POSTSYNAPSE	AKAP5	0.012367	Y	N
GO_POSTSYNAPSE	GPHN	0.081058	N	N
GO_POSTSYNAPSE	SLC8A3	0.82652	N	N
GO_POSTSYNAPSE	SIPA1L1	0.19331	N	N
GO_POSTSYNAPSE	AKT1	0.50121	N	N
GO_POSTSYNAPSE	GABRB3	0.0056328	Y	N
GO_POSTSYNAPSE	GABRA5	0.46754	N	N
GO_POSTSYNAPSE	GABRG3	0.25271	N	N
GO_POSTSYNAPSE	CHRNA7	0.71166	N	N
GO_POSTSYNAPSE	CHRM5	0.045227	Y	N
GO_POSTSYNAPSE	ITPKA	0.31901	N	N
GO_POSTSYNAPSE	SHC4	0.008528	Y	N
GO_POSTSYNAPSE	ADAM10	0.2091	N	N
GO_POSTSYNAPSE	NPTN	0.33131	N	N
GO_POSTSYNAPSE	CHRNA5	0.17943	N	N
GO_POSTSYNAPSE	CHRNA3	0.081431	N	N
GO_POSTSYNAPSE	CHRNB4	0.1935	N	N
GO_POSTSYNAPSE	CPEB1	0.31947	N	N
GO_POSTSYNAPSE	HOMER2	0.10572	N	N
GO_POSTSYNAPSE	AXIN1	0.53452	N	N
GO_POSTSYNAPSE	PDPK1	0.6704	N	N
GO_POSTSYNAPSE	DNAJA3	0.3623	N	N
GO_POSTSYNAPSE	GRIN2A	0.099655	N	N
GO_POSTSYNAPSE	EEF2K	0.68843	N	N
GO_POSTSYNAPSE	STX4	0.26379	N	N
GO_POSTSYNAPSE	FUS	0.22524	N	N
GO_POSTSYNAPSE	VPS35	0.74686	N	N
GO_POSTSYNAPSE	NETO2	0.92154	N	N
GO_POSTSYNAPSE	CBLN1	0.68068	N	N
GO_POSTSYNAPSE	MT3	0.68886	N	N
GO_POSTSYNAPSE	CX3CL1	0.42406	N	N
GO_POSTSYNAPSE	TRPV1	0.57383	N	N
GO_POSTSYNAPSE	P2RX1	0.7162	N	N
GO_POSTSYNAPSE	ARRB2	0.24236	N	N
GO_POSTSYNAPSE	MINK1	0.89295	N	N
GO_POSTSYNAPSE	CHRNE	0.83647	N	N
GO_POSTSYNAPSE	DLG4	0.79711	N	N
GO_POSTSYNAPSE	NLGN2	0.021605	Y	N
GO_POSTSYNAPSE	CHRNB1	0.15842	N	N
GO_POSTSYNAPSE	MYH10	0.13513	N	N
GO_POSTSYNAPSE	ARHGAP44	0.84019	N	N
GO_POSTSYNAPSE	SEZ6	0.21148	N	N
GO_POSTSYNAPSE	CDK5R1	0.0054882	Y	N
GO_POSTSYNAPSE	ASIC2	0.0020849	Y	N
GO_POSTSYNAPSE	SRCIN1	0.023272	Y	N
GO_POSTSYNAPSE	NR1D1	9.2102e-05	Y	N
GO_POSTSYNAPSE	MAPT	0.12502	N	N
GO_POSTSYNAPSE	NSF	0.13032	N	N
GO_POSTSYNAPSE	IGF2BP1	0.23686	N	N
GO_POSTSYNAPSE	PPP1R9B	0.087589	N	N
GO_POSTSYNAPSE	AKAP1	0.30372	N	N
GO_POSTSYNAPSE	AXIN2	0.27634	N	N
GO_POSTSYNAPSE	CACNG5	0.61527	N	N
GO_POSTSYNAPSE	KCNJ2	0.0024708	Y	N
GO_POSTSYNAPSE	GRIN2C	0.41215	N	N
GO_POSTSYNAPSE	BAIAP2	0.12842	N	N
GO_POSTSYNAPSE	DLGAP1	0.47277	N	N
GO_POSTSYNAPSE	EPB41L3	0.47101	N	N
GO_POSTSYNAPSE	MIB1	0.91371	N	N
GO_POSTSYNAPSE	NETO1	0.0009594	Y	N
GO_POSTSYNAPSE	PALM	0.15061	N	N
GO_POSTSYNAPSE	GRIN3B	0.60827	N	N
GO_POSTSYNAPSE	P2RY11	0.093836	N	N
GO_POSTSYNAPSE	DNM2	0.74606	N	N
GO_POSTSYNAPSE	GIPC1	0.38713	N	N
GO_POSTSYNAPSE	RAB8A	0.086108	N	N
GO_POSTSYNAPSE	HOMER3	0.096349	N	N
GO_POSTSYNAPSE	LRFN3	0.11967	N	N
GO_POSTSYNAPSE	LRFN1	0.023135	Y	N
GO_POSTSYNAPSE	ATP1A3	0.0015111	Y	N
GO_POSTSYNAPSE	GRIK5	0.010119	Y	N
GO_POSTSYNAPSE	GSK3A	0.45194	N	N
GO_POSTSYNAPSE	STRN4	0.49362	N	N
GO_POSTSYNAPSE	SLC8A2	0.69805	N	N
GO_POSTSYNAPSE	GRIN2D	0.65642	N	N
GO_POSTSYNAPSE	LIN7B	0.85371	N	N
GO_POSTSYNAPSE	SLC17A7	0.42845	N	N
GO_POSTSYNAPSE	SHANK1	0.36004	N	N
GO_POSTSYNAPSE	PRKCG	0.2484	N	N
GO_POSTSYNAPSE	CACNG8	0.041089	Y	N
GO_POSTSYNAPSE	LZTS3	0.13776	N	N
GO_POSTSYNAPSE	PLCB4	0.31082	N	N
GO_POSTSYNAPSE	SYNDIG1	0.00025921	Y	N
GO_POSTSYNAPSE	SRC	0.87082	N	N
GO_POSTSYNAPSE	ZMYND8	0.02141	Y	N
GO_POSTSYNAPSE	ARFGEF2	0.074475	N	N
GO_POSTSYNAPSE	KCNB1	0.11915	N	N
GO_POSTSYNAPSE	BCAS1	0.22725	N	N
GO_POSTSYNAPSE	NTSR1	0.86418	N	N
GO_POSTSYNAPSE	ARFGAP1	0.46145	N	N
GO_POSTSYNAPSE	CHRNA4	0.087246	N	N
GO_POSTSYNAPSE	RGS19	0.23048	N	N
GO_POSTSYNAPSE	APP	0.035316	Y	N
GO_POSTSYNAPSE	GRIK1	0.52846	N	N
GO_POSTSYNAPSE	TIAM1	0.78318	N	N
GO_POSTSYNAPSE	COMT	0.14888	N	N
GO_POSTSYNAPSE	P2RX6	0.91411	N	N
GO_POSTSYNAPSE	BCR	0.72089	N	N
GO_POSTSYNAPSE	NEFH	0.36358	N	N
GO_POSTSYNAPSE	SYN3	0.79051	N	N
GO_POSTSYNAPSE	PICK1	0.66978	N	N
GO_POSTSYNAPSE	KCNJ4	0.67232	N	N
GO_POSTSYNAPSE	TSPO	0.82531	N	N
GO_POSTSYNAPSE	MAPK8IP2	0.064675	N	N
GO_POSTSYNAPSE	SHANK3	0.71496	N	N
GO_NEURON_SPINE	FBXO2	0.21501	N	N
GO_NEURON_SPINE	HPCA	0.26547	N	N
GO_NEURON_SPINE	DLGAP3	0.62964	N	N
GO_NEURON_SPINE	PDE4B	0.0091545	Y	N
GO_NEURON_SPINE	LRRC7	0.16814	N	N
GO_NEURON_SPINE	CNN3	0.059016	N	N
GO_NEURON_SPINE	PALMD	0.21263	N	N
GO_NEURON_SPINE	ATP1A2	0.29441	N	N
GO_NEURON_SPINE	DNM3	0.27122	N	N
GO_NEURON_SPINE	ADORA1	0.19864	N	N
GO_NEURON_SPINE	ACTN2	0.55977	N	N
GO_NEURON_SPINE	STRN	0.061414	N	N
GO_NEURON_SPINE	SLC8A1	0.025583	Y	N
GO_NEURON_SPINE	CRIPT	0.53846	N	N
GO_NEURON_SPINE	MOB4	0.02924	Y	N
GO_NEURON_SPINE	ALS2	0.43504	N	N
GO_NEURON_SPINE	EPHA4	0.26499	N	N
GO_NEURON_SPINE	ARF4	0.83516	N	N
GO_NEURON_SPINE	GSK3B	0.044879	Y	N
GO_NEURON_SPINE	NLGN1	0.048516	Y	N
GO_NEURON_SPINE	FXR1	0.017078	Y	N
GO_NEURON_SPINE	SEPT11	0.83496	N	N
GO_NEURON_SPINE	GRID2	0.59437	N	N
GO_NEURON_SPINE	GPM6A	0.00031927	Y	N
GO_NEURON_SPINE	SLC1A3	0.04071	Y	N
GO_NEURON_SPINE	MAP1B	0.70257	N	N
GO_NEURON_SPINE	KCNN2	0.91305	N	N
GO_NEURON_SPINE	ADRB2	0.42582	N	N
GO_NEURON_SPINE	SYNPO	0.53746	N	N
GO_NEURON_SPINE	GRIA1	0.028223	Y	N
GO_NEURON_SPINE	TENM2	7.5179e-08	Y	Y
GO_NEURON_SPINE	DRD1	0.68999	N	N
GO_NEURON_SPINE	RGS14	0.53639	N	N
GO_NEURON_SPINE	CANX	0.044487	Y	N
GO_NEURON_SPINE	DTNBP1	0.15841	N	N
GO_NEURON_SPINE	GABBR1	0.0047857	Y	N
GO_NEURON_SPINE	MARCKS	0.090533	N	N
GO_NEURON_SPINE	LAMA2	0.021666	Y	N
GO_NEURON_SPINE	GPER1	0.28028	N	N
GO_NEURON_SPINE	GRID2IP	0.34019	N	N
GO_NEURON_SPINE	MYL7	0.59123	N	N
GO_NEURON_SPINE	GRM3	0.0019472	Y	N
GO_NEURON_SPINE	SRI	0.47556	N	N
GO_NEURON_SPINE	PPP1R9A	0.20372	N	N
GO_NEURON_SPINE	PRKAR2B	0.00071036	Y	N
GO_NEURON_SPINE	CTTNBP2	1.8237e-05	Y	N
GO_NEURON_SPINE	KCND2	0.71835	N	N
GO_NEURON_SPINE	PTPRZ1	0.13969	N	N
GO_NEURON_SPINE	LRRC4	0.076652	N	N
GO_NEURON_SPINE	DGKI	0.02408	Y	N
GO_NEURON_SPINE	LZTS1	0.065989	N	N
GO_NEURON_SPINE	NCOA2	0.097443	N	N
GO_NEURON_SPINE	ASAP1	0.00058676	Y	N
GO_NEURON_SPINE	ARC	0.30091	N	N
GO_NEURON_SPINE	HNRNPK	0.22221	N	N
GO_NEURON_SPINE	NTRK2	0.058261	N	N
GO_NEURON_SPINE	LPAR1	0.78116	N	N
GO_NEURON_SPINE	GRIN1	0.18565	N	N
GO_NEURON_SPINE	ITGB1	0.61062	N	N
GO_NEURON_SPINE	PTEN	0.39602	N	N
GO_NEURON_SPINE	NEURL1	0.4018	N	N
GO_NEURON_SPINE	DRD4	0.7928	N	N
GO_NEURON_SPINE	APBB1	0.016228	Y	N
GO_NEURON_SPINE	P2RX3	0.0041962	Y	N
GO_NEURON_SPINE	CTNND1	0.0016024	Y	N
GO_NEURON_SPINE	CNIH2	0.037357	Y	N
GO_NEURON_SPINE	PPP1CA	0.2107	N	N
GO_NEURON_SPINE	CTTN	0.64267	N	N
GO_NEURON_SPINE	SHANK2	0.070923	N	N
GO_NEURON_SPINE	ARRB1	0.33233	N	N
GO_NEURON_SPINE	MTMR2	0.69251	N	N
GO_NEURON_SPINE	DRD2	6.8072e-09	Y	Y
GO_NEURON_SPINE	NRGN	0.1671	N	N
GO_NEURON_SPINE	ARHGAP32	0.7447	N	N
GO_NEURON_SPINE	PTPRO	0.79135	N	N
GO_NEURON_SPINE	EEA1	0.61662	N	N
GO_NEURON_SPINE	ANKS1B	2.6346e-06	Y	Y
GO_NEURON_SPINE	PPP1CC	0.17807	N	N
GO_NEURON_SPINE	NOS1	0.0034095	Y	N
GO_NEURON_SPINE	P2RX4	0.0014708	Y	N
GO_NEURON_SPINE	FARP1	0.17005	N	N
GO_NEURON_SPINE	AKAP5	0.012367	Y	N
GO_NEURON_SPINE	SLC8A3	0.82652	N	N
GO_NEURON_SPINE	SIPA1L1	0.19331	N	N
GO_NEURON_SPINE	ITPKA	0.31901	N	N
GO_NEURON_SPINE	STX4	0.26379	N	N
GO_NEURON_SPINE	FUS	0.22524	N	N
GO_NEURON_SPINE	MT3	0.68886	N	N
GO_NEURON_SPINE	ARRB2	0.24236	N	N
GO_NEURON_SPINE	DLG4	0.79711	N	N
GO_NEURON_SPINE	MYH10	0.13513	N	N
GO_NEURON_SPINE	ARHGAP44	0.84019	N	N
GO_NEURON_SPINE	SEZ6	0.21148	N	N
GO_NEURON_SPINE	CDK5R1	0.0054882	Y	N
GO_NEURON_SPINE	ASIC2	0.0020849	Y	N
GO_NEURON_SPINE	NR1D1	9.2102e-05	Y	N
GO_NEURON_SPINE	IGF2BP1	0.23686	N	N
GO_NEURON_SPINE	PPP1R9B	0.087589	N	N
GO_NEURON_SPINE	KCNJ2	0.0024708	Y	N
GO_NEURON_SPINE	BAIAP2	0.12842	N	N
GO_NEURON_SPINE	PALM	0.15061	N	N
GO_NEURON_SPINE	GIPC1	0.38713	N	N
GO_NEURON_SPINE	ATP1A3	0.0015111	Y	N
GO_NEURON_SPINE	STRN4	0.49362	N	N
GO_NEURON_SPINE	SLC8A2	0.69805	N	N
GO_NEURON_SPINE	SHANK1	0.36004	N	N
GO_NEURON_SPINE	SYNDIG1	0.00025921	Y	N
GO_NEURON_SPINE	ZMYND8	0.02141	Y	N
GO_NEURON_SPINE	ARFGEF2	0.074475	N	N
GO_NEURON_SPINE	NTSR1	0.86418	N	N
GO_NEURON_SPINE	APP	0.035316	Y	N
GO_NEURON_SPINE	TIAM1	0.78318	N	N
GO_NEURON_SPINE	COMT	0.14888	N	N
GO_NEURON_SPINE	P2RX6	0.91411	N	N
GO_NEURON_SPINE	SHANK3	0.71496	N	N
GO_DENDRITE	KLHL17	0.71309	N	N
GO_DENDRITE	DVL1	0.31792	N	N
GO_DENDRITE	GNB1	0.86295	N	N
GO_DENDRITE	MTOR	0.45724	N	N
GO_DENDRITE	FBXO2	0.21501	N	N
GO_DENDRITE	CAMK2N1	0.048255	Y	N
GO_DENDRITE	RAP1GAP	0.0081404	Y	N
GO_DENDRITE	EPHB2	2.8463e-06	Y	N
GO_DENDRITE	HNRNPR	0.71798	N	N
GO_DENDRITE	CNR2	0.020059	Y	N
GO_DENDRITE	HPCA	0.26547	N	N
GO_DENDRITE	AZIN2	0.14523	N	N
GO_DENDRITE	DLGAP3	0.62964	N	N
GO_DENDRITE	NCDN	0.61191	N	N
GO_DENDRITE	GRIK3	0.031394	Y	N
GO_DENDRITE	PPT1	0.20078	N	N
GO_DENDRITE	PLK3	0.52777	N	N
GO_DENDRITE	LRP8	0.0012153	Y	N
GO_DENDRITE	PDE4B	0.0091545	Y	N
GO_DENDRITE	WLS	0.41265	N	N
GO_DENDRITE	LRRC7	0.16814	N	N
GO_DENDRITE	TTLL7	0.27259	N	N
GO_DENDRITE	CNN3	0.059016	N	N
GO_DENDRITE	PALMD	0.21263	N	N
GO_DENDRITE	SORT1	0.42094	N	N
GO_DENDRITE	AMIGO1	0.96094	N	N
GO_DENDRITE	KCNA2	0.51107	N	N
GO_DENDRITE	KCND3	0.25881	N	N
GO_DENDRITE	RBM8A	0.38726	N	N
GO_DENDRITE	PIAS3	0.53049	N	N
GO_DENDRITE	HCN3	0.45501	N	N
GO_DENDRITE	ARHGEF2	0.33935	N	N
GO_DENDRITE	BCAN	0.67727	N	N
GO_DENDRITE	NTRK1	0.40334	N	N
GO_DENDRITE	KIRREL	0.89043	N	N
GO_DENDRITE	IGSF9	0.88978	N	N
GO_DENDRITE	ATP1A2	0.29441	N	N
GO_DENDRITE	UHMK1	0.64739	N	N
GO_DENDRITE	ADCY10	0.6014	N	N
GO_DENDRITE	DNM3	0.27122	N	N
GO_DENDRITE	KLHL20	0.066337	N	N
GO_DENDRITE	RGS8	0.48383	N	N
GO_DENDRITE	BRINP3	0.14277	N	N
GO_DENDRITE	GLRX2	0.23704	N	N
GO_DENDRITE	ADORA1	0.19864	N	N
GO_DENDRITE	KCNH1	0.549	N	N
GO_DENDRITE	CAPN2	0.49403	N	N
GO_DENDRITE	CNIH3	0.86423	N	N
GO_DENDRITE	SNAP47	0.22089	N	N
GO_DENDRITE	KCNK1	0.52965	N	N
GO_DENDRITE	ACTN2	0.55977	N	N
GO_DENDRITE	CHRM3	0.17056	N	N
GO_DENDRITE	DPYSL5	0.53077	N	N
GO_DENDRITE	STRN	0.061414	N	N
GO_DENDRITE	SLC8A1	0.025583	Y	N
GO_DENDRITE	CRIPT	0.53846	N	N
GO_DENDRITE	SLC1A4	0.42117	N	N
GO_DENDRITE	TACR1	0.31113	N	N
GO_DENDRITE	KCNIP3	0.49668	N	N
GO_DENDRITE	CNGA3	0.30272	N	N
GO_DENDRITE	SLC5A7	0.61178	N	N
GO_DENDRITE	TANC1	0.17025	N	N
GO_DENDRITE	SLC4A10	0.59212	N	N
GO_DENDRITE	STAT1	0.031691	Y	N
GO_DENDRITE	MOB4	0.02924	Y	N
GO_DENDRITE	ALS2	0.43504	N	N
GO_DENDRITE	SUMO1	0.21623	N	N
GO_DENDRITE	BMPR2	0.13348	N	N
GO_DENDRITE	EPHA4	0.26499	N	N
GO_DENDRITE	DNER	0.1353	N	N
GO_DENDRITE	HTR2B	0.36637	N	N
GO_DENDRITE	MLPH	0.23826	N	N
GO_DENDRITE	RAB17	0.78028	N	N
GO_DENDRITE	CHL1	0.25055	N	N
GO_DENDRITE	GRM7	0.0072452	Y	N
GO_DENDRITE	RAB5A	0.97743	N	N
GO_DENDRITE	CTNNB1	0.039409	Y	N
GO_DENDRITE	CCK	0.0060562	Y	N
GO_DENDRITE	CCR2	0.94481	N	N
GO_DENDRITE	BSN	0.00016358	Y	N
GO_DENDRITE	GNAI2	0.20484	N	N
GO_DENDRITE	GRM2	0.42096	N	N
GO_DENDRITE	ARF4	0.83516	N	N
GO_DENDRITE	ALCAM	0.10711	N	N
GO_DENDRITE	IFT57	0.69274	N	N
GO_DENDRITE	GSK3B	0.044879	Y	N
GO_DENDRITE	KPNA1	0.053182	N	N
GO_DENDRITE	ACAD9	0.46204	N	N
GO_DENDRITE	EPHB1	0.11952	N	N
GO_DENDRITE	P2RY1	0.45164	N	N
GO_DENDRITE	MME	0.0343	Y	N
GO_DENDRITE	KCNAB1	0.25778	N	N
GO_DENDRITE	NLGN1	0.048516	Y	N
GO_DENDRITE	FXR1	0.017078	Y	N
GO_DENDRITE	EPHB3	0.7612	N	N
GO_DENDRITE	TP63	0.72327	N	N
GO_DENDRITE	OPA1	0.010716	Y	N
GO_DENDRITE	APOD	0.6968	N	N
GO_DENDRITE	CPLX1	0.22935	N	N
GO_DENDRITE	GRK4	0.50741	N	N
GO_DENDRITE	HTT	3.606e-05	Y	N
GO_DENDRITE	RGS12	0.28388	N	N
GO_DENDRITE	WFS1	0.68722	N	N
GO_DENDRITE	PPARGC1A	0.063638	N	N
GO_DENDRITE	GABRB1	0.070316	N	N
GO_DENDRITE	EPHA5	0.48751	N	N
GO_DENDRITE	RUFY3	0.86788	N	N
GO_DENDRITE	SEPT11	0.83496	N	N
GO_DENDRITE	ANXA3	0.64394	N	N
GO_DENDRITE	GRID2	0.59437	N	N
GO_DENDRITE	BMPR1B	0.37291	N	N
GO_DENDRITE	PRSS12	0.12186	N	N
GO_DENDRITE	ANXA5	0.61362	N	N
GO_DENDRITE	GLRB	0.68517	N	N
GO_DENDRITE	GLRA3	0.38658	N	N
GO_DENDRITE	GPM6A	0.00031927	Y	N
GO_DENDRITE	ADCY2	0.51481	N	N
GO_DENDRITE	CTNND2	0.33159	N	N
GO_DENDRITE	SLC1A3	0.04071	Y	N
GO_DENDRITE	HCN1	0.2199	N	N
GO_DENDRITE	IL6ST	0.25743	N	N
GO_DENDRITE	PLK2	0.38809	N	N
GO_DENDRITE	MAP1B	0.70257	N	N
GO_DENDRITE	CRHBP	0.63476	N	N
GO_DENDRITE	APC	0.29619	N	N
GO_DENDRITE	KCNN2	0.91305	N	N
GO_DENDRITE	PSD2	0.70807	N	N
GO_DENDRITE	PURA	0.078258	N	N
GO_DENDRITE	ADRB2	0.42582	N	N
GO_DENDRITE	SYNPO	0.53746	N	N
GO_DENDRITE	GLRA1	0.76982	N	N
GO_DENDRITE	GRIA1	0.028223	Y	N
GO_DENDRITE	TENM2	7.5179e-08	Y	Y
GO_DENDRITE	KCNIP1	0.76646	N	N
GO_DENDRITE	CPEB4	0.028476	Y	N
GO_DENDRITE	DRD1	0.68999	N	N
GO_DENDRITE	CPLX2	0.50159	N	N
GO_DENDRITE	RGS14	0.53639	N	N
GO_DENDRITE	DBN1	0.87626	N	N
GO_DENDRITE	GRM6	0.81182	N	N
GO_DENDRITE	CANX	0.044487	Y	N
GO_DENDRITE	GNB2L1	0.19374	N	N
GO_DENDRITE	DTNBP1	0.15841	N	N
GO_DENDRITE	GABBR1	0.0047857	Y	N
GO_DENDRITE	SYNGAP1	0.1708	N	N
GO_DENDRITE	ITPR3	0.0081261	Y	N
GO_DENDRITE	ELOVL5	0.57324	N	N
GO_DENDRITE	SNX14	0.82179	N	N
GO_DENDRITE	SYNCRIP	0.74372	N	N
GO_DENDRITE	EPHA7	0.0072788	Y	N
GO_DENDRITE	GRIK2	0.86457	N	N
GO_DENDRITE	MARCKS	0.090533	N	N
GO_DENDRITE	GOPC	0.066371	N	N
GO_DENDRITE	PTPRK	0.45571	N	N
GO_DENDRITE	LAMA2	0.021666	Y	N
GO_DENDRITE	GRM1	0.15389	N	N
GO_DENDRITE	OPRM1	0.89354	N	N
GO_DENDRITE	GPER1	0.28028	N	N
GO_DENDRITE	ELFN1	0.38956	N	N
GO_DENDRITE	GRID2IP	0.34019	N	N
GO_DENDRITE	ICA1	0.55113	N	N
GO_DENDRITE	CRHR2	0.41956	N	N
GO_DENDRITE	DBNL	0.023981	Y	N
GO_DENDRITE	MYL7	0.59123	N	N
GO_DENDRITE	YKT6	0.38517	N	N
GO_DENDRITE	CAMK2B	0.16051	N	N
GO_DENDRITE	COBL	0.25813	N	N
GO_DENDRITE	CLIP2	0.16307	N	N
GO_DENDRITE	MAGI2	0.00049388	Y	N
GO_DENDRITE	SEMA3A	0.80523	N	N
GO_DENDRITE	GRM3	0.0019472	Y	N
GO_DENDRITE	SRI	0.47556	N	N
GO_DENDRITE	SGCE	0.68437	N	N
GO_DENDRITE	PPP1R9A	0.20372	N	N
GO_DENDRITE	RELN	0.49756	N	N
GO_DENDRITE	PRKAR2B	0.00071036	Y	N
GO_DENDRITE	CTTNBP2	1.8237e-05	Y	N
GO_DENDRITE	KCND2	0.71835	N	N
GO_DENDRITE	PTPRZ1	0.13969	N	N
GO_DENDRITE	LRRC4	0.076652	N	N
GO_DENDRITE	CHRM2	0.29744	N	N
GO_DENDRITE	DGKI	0.02408	Y	N
GO_DENDRITE	CNTNAP2	0.15871	N	N
GO_DENDRITE	CDK5	0.15143	N	N
GO_DENDRITE	HTR5A	0.0084949	Y	N
GO_DENDRITE	LZTS1	0.065989	N	N
GO_DENDRITE	GNRH1	0.49404	N	N
GO_DENDRITE	DPYSL2	0.22306	N	N
GO_DENDRITE	PTK2B	0.24001	N	N
GO_DENDRITE	CLU	0.15941	N	N
GO_DENDRITE	PNOC	0.33717	N	N
GO_DENDRITE	FZD3	0.69676	N	N
GO_DENDRITE	NRG1	2.4764e-05	Y	N
GO_DENDRITE	LSM1	0.49116	N	N
GO_DENDRITE	OPRK1	0.0314	Y	N
GO_DENDRITE	PENK	0.85014	N	N
GO_DENDRITE	NCOA2	0.097443	N	N
GO_DENDRITE	KCNB2	0.25525	N	N
GO_DENDRITE	CALB1	0.11674	N	N
GO_DENDRITE	NOV	0.51731	N	N
GO_DENDRITE	ASAP1	0.00058676	Y	N
GO_DENDRITE	AGO2	0.72542	N	N
GO_DENDRITE	ARC	0.30091	N	N
GO_DENDRITE	LYNX1	0.45737	N	N
GO_DENDRITE	SHARPIN	0.026198	Y	N
GO_DENDRITE	MAF1	0.041141	Y	N
GO_DENDRITE	MPDZ	0.52771	N	N
GO_DENDRITE	RPS6	0.44037	N	N
GO_DENDRITE	GNAQ	0.081627	N	N
GO_DENDRITE	HNRNPK	0.22221	N	N
GO_DENDRITE	NTRK2	0.058261	N	N
GO_DENDRITE	PTCH1	0.0001191	Y	N
GO_DENDRITE	FAM206A	0.42008	N	N
GO_DENDRITE	LPAR1	0.78116	N	N
GO_DENDRITE	DAB2IP	0.8118	N	N
GO_DENDRITE	DENND1A	1.5443e-05	Y	N
GO_DENDRITE	NCS1	0.0085275	Y	N
GO_DENDRITE	GRIN1	0.18565	N	N
GO_DENDRITE	NSMF	0.059865	N	N
GO_DENDRITE	CACNA1B	0.29597	N	N
GO_DENDRITE	ITGB1	0.61062	N	N
GO_DENDRITE	RET	0.069894	N	N
GO_DENDRITE	ALOX5	0.03324	Y	N
GO_DENDRITE	ZWINT	0.081783	N	N
GO_DENDRITE	ANK3	0.16552	N	N
GO_DENDRITE	BMPR1A	0.66561	N	N
GO_DENDRITE	PTEN	0.39602	N	N
GO_DENDRITE	FAS	0.96062	N	N
GO_DENDRITE	CPEB3	0.15934	N	N
GO_DENDRITE	PI4K2A	0.88593	N	N
GO_DENDRITE	ZFYVE27	0.61821	N	N
GO_DENDRITE	NEURL1	0.4018	N	N
GO_DENDRITE	GLRX3	0.8316	N	N
GO_DENDRITE	BNIP3	0.1504	N	N
GO_DENDRITE	KNDC1	0.023512	Y	N
GO_DENDRITE	DRD4	0.7928	N	N
GO_DENDRITE	TH	0.499	N	N
GO_DENDRITE	TRPM5	0.60857	N	N
GO_DENDRITE	APBB1	0.016228	Y	N
GO_DENDRITE	ILK	0.50596	N	N
GO_DENDRITE	KCNC1	0.27976	N	N
GO_DENDRITE	PTPN5	0.32146	N	N
GO_DENDRITE	CAPRIN1	0.017969	Y	N
GO_DENDRITE	MAPK8IP1	0.20809	N	N
GO_DENDRITE	LRP4	0.00089783	Y	N
GO_DENDRITE	P2RX3	0.0041962	Y	N
GO_DENDRITE	ZDHHC5	0.0016452	Y	N
GO_DENDRITE	CTNND1	0.0016024	Y	N
GO_DENDRITE	STX3	0.2835	N	N
GO_DENDRITE	UBXN1	0.0046128	Y	N
GO_DENDRITE	GNG3	0.16245	N	N
GO_DENDRITE	CHRM1	0.065196	N	N
GO_DENDRITE	CNIH2	0.037357	Y	N
GO_DENDRITE	RIN1	0.026021	Y	N
GO_DENDRITE	PPP1CA	0.2107	N	N
GO_DENDRITE	CTTN	0.64267	N	N
GO_DENDRITE	SHANK2	0.070923	N	N
GO_DENDRITE	NUMA1	0.40864	N	N
GO_DENDRITE	KCNE3	0.93064	N	N
GO_DENDRITE	ARRB1	0.33233	N	N
GO_DENDRITE	PAK1	0.63383	N	N
GO_DENDRITE	AQP11	0.24119	N	N
GO_DENDRITE	MTMR2	0.69251	N	N
GO_DENDRITE	GRIA4	0.28651	N	N
GO_DENDRITE	DRD2	6.8072e-09	Y	Y
GO_DENDRITE	TRAPPC4	0.50013	N	N
GO_DENDRITE	THY1	0.0022812	Y	N
GO_DENDRITE	NRGN	0.1671	N	N
GO_DENDRITE	FEZ1	0.017984	Y	N
GO_DENDRITE	KIRREL3	0.041339	Y	N
GO_DENDRITE	ARHGAP32	0.7447	N	N
GO_DENDRITE	IGSF9B	3.4121e-05	Y	N
GO_DENDRITE	KCNA1	0.51253	N	N
GO_DENDRITE	GNB3	0.37506	N	N
GO_DENDRITE	GABARAPL1	0.092015	N	N
GO_DENDRITE	PTPRO	0.79135	N	N
GO_DENDRITE	LRRK2	0.25272	N	N
GO_DENDRITE	NELL2	0.85918	N	N
GO_DENDRITE	SLC38A2	0.40405	N	N
GO_DENDRITE	MCRS1	0.019803	Y	N
GO_DENDRITE	ACVRL1	0.39093	N	N
GO_DENDRITE	NPFF	0.6878	N	N
GO_DENDRITE	ZNF385A	0.19401	N	N
GO_DENDRITE	LRP1	0.51815	N	N
GO_DENDRITE	GRIP1	0.67017	N	N
GO_DENDRITE	KCNC2	0.42005	N	N
GO_DENDRITE	ANKS1B	2.6346e-06	Y	Y
GO_DENDRITE	SLC17A8	0.023607	Y	N
GO_DENDRITE	PPP1CC	0.17807	N	N
GO_DENDRITE	NOS1	0.0034095	Y	N
GO_DENDRITE	P2RX4	0.0014708	Y	N
GO_DENDRITE	SACS	0.41864	N	N
GO_DENDRITE	HTR2A	0.3494	N	N
GO_DENDRITE	PCDH8	0.6426	N	N
GO_DENDRITE	KLHL1	0.94446	N	N
GO_DENDRITE	FARP1	0.17005	N	N
GO_DENDRITE	LAMP1	0.057569	N	N
GO_DENDRITE	NGDN	0.076554	N	N
GO_DENDRITE	JPH4	0.20528	N	N
GO_DENDRITE	CPNE6	0.79438	N	N
GO_DENDRITE	ADCY4	0.44151	N	N
GO_DENDRITE	STRN3	0.45526	N	N
GO_DENDRITE	TRIM9	0.16655	N	N
GO_DENDRITE	ERO1L	0.090097	N	N
GO_DENDRITE	SAMD4A	0.15067	N	N
GO_DENDRITE	AKAP5	0.012367	Y	N
GO_DENDRITE	MAX	0.73344	N	N
GO_DENDRITE	GPHN	0.081058	N	N
GO_DENDRITE	SLC8A3	0.82652	N	N
GO_DENDRITE	SIPA1L1	0.19331	N	N
GO_DENDRITE	PSEN1	0.25823	N	N
GO_DENDRITE	DICER1	0.29482	N	N
GO_DENDRITE	GLRX5	0.77077	N	N
GO_DENDRITE	GABRA5	0.46754	N	N
GO_DENDRITE	GCHFR	0.13289	N	N
GO_DENDRITE	ITPKA	0.31901	N	N
GO_DENDRITE	SPG11	0.68573	N	N
GO_DENDRITE	RAB27A	0.48305	N	N
GO_DENDRITE	SKOR1	0.0011756	Y	N
GO_DENDRITE	NPTN	0.33131	N	N
GO_DENDRITE	CHRNA5	0.17943	N	N
GO_DENDRITE	CHRNA3	0.081431	N	N
GO_DENDRITE	CPEB1	0.31947	N	N
GO_DENDRITE	HOMER2	0.10572	N	N
GO_DENDRITE	CIB1	0.1976	N	N
GO_DENDRITE	GNG13	0.72135	N	N
GO_DENDRITE	MAPK8IP3	0.40246	N	N
GO_DENDRITE	ADCY9	0.028946	Y	N
GO_DENDRITE	TAOK2	0.0076224	Y	N
GO_DENDRITE	STX4	0.26379	N	N
GO_DENDRITE	FUS	0.22524	N	N
GO_DENDRITE	GNAO1	6.0449e-07	Y	Y
GO_DENDRITE	AMFR	0.019639	Y	N
GO_DENDRITE	MT3	0.68886	N	N
GO_DENDRITE	ATXN1L	0.33611	N	N
GO_DENDRITE	CNTNAP4	0.37778	N	N
GO_DENDRITE	CYBA	0.97398	N	N
GO_DENDRITE	TUBB3	0.0016601	Y	N
GO_DENDRITE	ARRB2	0.24236	N	N
GO_DENDRITE	MINK1	0.89295	N	N
GO_DENDRITE	DLG4	0.79711	N	N
GO_DENDRITE	ARHGEF15	0.0094001	Y	N
GO_DENDRITE	MYH10	0.13513	N	N
GO_DENDRITE	ARHGAP44	0.84019	N	N
GO_DENDRITE	KCNJ12	0.3781	N	N
GO_DENDRITE	IFT20	0.8014	N	N
GO_DENDRITE	SARM1	0.52456	N	N
GO_DENDRITE	SEZ6	0.21148	N	N
GO_DENDRITE	NF1	0.28353	N	N
GO_DENDRITE	CDK5R1	0.0054882	Y	N
GO_DENDRITE	MYO1D	0.7066	N	N
GO_DENDRITE	ASIC2	0.0020849	Y	N
GO_DENDRITE	CCL2	0.30662	N	N
GO_DENDRITE	SRCIN1	0.023272	Y	N
GO_DENDRITE	PLXDC1	0.39244	N	N
GO_DENDRITE	NR1D1	9.2102e-05	Y	N
GO_DENDRITE	RARA	0.35081	N	N
GO_DENDRITE	BECN1	0.95586	N	N
GO_DENDRITE	MAPT	0.12502	N	N
GO_DENDRITE	NSF	0.13032	N	N
GO_DENDRITE	IGF2BP1	0.23686	N	N
GO_DENDRITE	PPP1R9B	0.087589	N	N
GO_DENDRITE	BPTF	0.26724	N	N
GO_DENDRITE	KCNJ2	0.0024708	Y	N
GO_DENDRITE	EIF4A3	0.11448	N	N
GO_DENDRITE	RPTOR	0.14284	N	N
GO_DENDRITE	BAIAP2	0.12842	N	N
GO_DENDRITE	TPGS1	0.15379	N	N
GO_DENDRITE	PALM	0.15061	N	N
GO_DENDRITE	ATCAY	0.44005	N	N
GO_DENDRITE	KHSRP	0.48644	N	N
GO_DENDRITE	CACNA1A	0.028742	Y	N
GO_DENDRITE	GIPC1	0.38713	N	N
GO_DENDRITE	RAB8A	0.086108	N	N
GO_DENDRITE	MAP1S	0.0067528	Y	N
GO_DENDRITE	CRTC1	0.24098	N	N
GO_DENDRITE	URI1	0.00023493	Y	N
GO_DENDRITE	SLC7A10	0.50829	N	N
GO_DENDRITE	LRFN3	0.11967	N	N
GO_DENDRITE	ATP1A3	0.0015111	Y	N
GO_DENDRITE	GRIK5	0.010119	Y	N
GO_DENDRITE	APOE	0.16545	N	N
GO_DENDRITE	PPP5C	0.67608	N	N
GO_DENDRITE	STRN4	0.49362	N	N
GO_DENDRITE	SLC8A2	0.69805	N	N
GO_DENDRITE	KCNJ14	0.43272	N	N
GO_DENDRITE	LMTK3	0.9233	N	N
GO_DENDRITE	CPT1C	0.16801	N	N
GO_DENDRITE	SHANK1	0.36004	N	N
GO_DENDRITE	PRKCG	0.2484	N	N
GO_DENDRITE	RPL28	0.51107	N	N
GO_DENDRITE	PDYN	0.56087	N	N
GO_DENDRITE	AVP	0.65993	N	N
GO_DENDRITE	PLCB4	0.31082	N	N
GO_DENDRITE	LAMP5	0.01575	Y	N
GO_DENDRITE	PCSK2	0.15583	N	N
GO_DENDRITE	SYNDIG1	0.00025921	Y	N
GO_DENDRITE	SLC32A1	0.41839	N	N
GO_DENDRITE	IFT52	0.82662	N	N
GO_DENDRITE	ADA	0.47205	N	N
GO_DENDRITE	SLC12A5	0.035301	Y	N
GO_DENDRITE	ZMYND8	0.02141	Y	N
GO_DENDRITE	PREX1	0.16343	N	N
GO_DENDRITE	ARFGEF2	0.074475	N	N
GO_DENDRITE	STAU1	0.012776	Y	N
GO_DENDRITE	KCNB1	0.11915	N	N
GO_DENDRITE	ADNP	0.51968	N	N
GO_DENDRITE	GNAS	0.89251	N	N
GO_DENDRITE	NTSR1	0.86418	N	N
GO_DENDRITE	CHRNA4	0.087246	N	N
GO_DENDRITE	APP	0.035316	Y	N
GO_DENDRITE	TIAM1	0.78318	N	N
GO_DENDRITE	SOD1	0.81035	N	N
GO_DENDRITE	COMT	0.14888	N	N
GO_DENDRITE	P2RX6	0.91411	N	N
GO_DENDRITE	MAPK1	0.1575	N	N
GO_DENDRITE	GNAZ	0.8004	N	N
GO_DENDRITE	OSBP2	0.14231	N	N
GO_DENDRITE	INPP5J	0.97067	N	N
GO_DENDRITE	TXN2	0.93552	N	N
GO_DENDRITE	KCNJ4	0.67232	N	N
GO_DENDRITE	RANGAP1	0.036385	Y	N
GO_DENDRITE	ATXN10	0.44511	N	N
GO_DENDRITE	BRD1	0.5372	N	N
GO_DENDRITE	SHANK3	0.71496	N	N
GO_MECHANOSENSORY_BEHAVIOR	NRXN1	0.0020474	Y	N
GO_MECHANOSENSORY_BEHAVIOR	HTT	3.606e-05	Y	N
GO_MECHANOSENSORY_BEHAVIOR	SLC1A3	0.04071	Y	N
GO_MECHANOSENSORY_BEHAVIOR	ETV1	0.030469	Y	N
GO_MECHANOSENSORY_BEHAVIOR	FOXP2	1.1643e-05	Y	N
GO_MECHANOSENSORY_BEHAVIOR	CNTNAP2	0.15871	N	N
GO_MECHANOSENSORY_BEHAVIOR	STRBP	0.029766	Y	N
GO_MECHANOSENSORY_BEHAVIOR	NRXN2	0.020287	Y	N
GO_MECHANOSENSORY_BEHAVIOR	DRD2	6.8072e-09	Y	Y
GO_MECHANOSENSORY_BEHAVIOR	SLITRK6	0.5699	N	N
GO_MECHANOSENSORY_BEHAVIOR	STRA6	0.01185	Y	N
GO_MECHANOSENSORY_BEHAVIOR	SHANK3	0.71496	N	N
